# Supplementary material for: Construction of a Chikungunya Virus, Replicon, and Helper Plasmids for Transfection of Mammalian Cells
Source: Viruses. 2022 Dec 31;15(1):132. doi: 10.3390/v15010132 (PMC9864538; doi:10.3390/v15010132)
Supplement: Supplementary file 1 [file viruses-15-00132-s001.zip]

Archive with 1 entries (1 files):
- viruses-2057418-supplementary.pdf
